# Supplementary material for: The Development and Preliminary Application of the Chinese Version of the COVID-19 Vaccine Literacy Scale
Source: Int J Environ Res Public Health. 2022 Oct 20;19(20):13601. doi: 10.3390/ijerph192013601 (PMC9603366; doi:10.3390/ijerph192013601)
Supplement: Supplementary file 1 [file ijerph-19-13601-s001.zip]

Archive with 1 entries (1 files):
- ijerph-1897754-supplementary.pdf
